# Supplementary material for: Normal spermatogenesis in Fank1 (fibronectin type 3 and ankyrin repeat domains 1) mutant mice
Source: PeerJ. 2019 Apr 24;7:e6827. doi: 10.7717/peerj.6827 (PMC6486812; doi:10.7717/peerj.6827)
Supplement: Supplemental Information 5 [file peerj-07-6827-s005.zip]

Archive with 8 entries (8 files):
- Fig.2B.pzf
- Fig.2D.pzf
- Fig.5C.pzf
- Fig.5D.pzf
- Fig.5E.pzf
- Fig.5F.pzfx
- Fig.6.pzfx
- Fig.7.pzfx
