# Supplementary material for: Normal spermatogenesis in Fank1 (fibronectin type 3 and ankyrin repeat domains 1) mutant mice
Source: PeerJ. 2019 Apr 24;7:e6827. doi: 10.7717/peerj.6827 (PMC6486812; doi:10.7717/peerj.6827)
Supplement: Supplemental Information 6 [file peerj-07-6827-s006.xlsx]

## Sheet: Sheet1
	WT	Hom
Litter1	7	6
Litter2	8	7
Litter3	8	8
Average pups per litter	7.66667	7
